# Supplementary material for: Viruses infecting a warm water picoeukaryote shed light on spatial co-occurrence dynamics of marine viruses and their hosts
Source: ISME J. 2021 May 11;15(11):3129–47. doi: 10.1038/s41396-021-00989-9 (PMC8528832; doi:10.1038/s41396-021-00989-9)
Supplement: Supplementary file 8 — Table S2 [file 41396_2021_989_MOESM8_ESM.xlsx]

## Sheet: Table S2_Tara samples
Table S2.
List of Tara samples used for the viral metagenomics analyses
Sample label [TARA_station#_environmental-feature]	Sampling depth (m)	Total number of reads in viromes
TARA_011_SRF	5	2.69×10−07
TARA_018_SRF *	5	9.50×10−07
TARA_018_SSCM *	60	8.35×10−07
TARA_022_SRF *	5	1.15×10−08
TARA_023_SSCM *	55	8.28×10−07
TARA_025_SRF *	5	1.04×10−08
TARA_025_SSCM *	50	1.05×10−08
TARA_030_SSCM *	70	7.82×10−07
TARA_031_SRF	5	1.34×10−08
TARA_032_SRF	5	1.02×10−08
TARA_032_SSCM	80	1.29×10−08
TARA_033_SRF	5	9.52×10−07
TARA_034_SRF *	5	1.23×10−08
TARA_034_SSCM *	60	8.17×10−07
TARA_036_SRF *	5	7.43×10−07
TARA_036_SSCM *	17	7.73×10−07
TARA_037_MES	600	1.02×10−08
TARA_038_SRF *	5	1.14×10−08
TARA_038_SSCM	25	9.42×10−07
TARA_038_MES	340	7.01×10−07
TARA_039_SRF *	5	1.14×10−08
TARA_039_SSCM	25	9.08×10−07
TARA_039_MES	270	1.04×10−08
TARA_041_SRF	5	8.53×10−07
TARA_041_SSCM	60	2.00×10−08
TARA_042_SRF *	5	9.91×10−07
TARA_042_SSCM *	80	1.20×10−08
TARA_045_SRF *	5	1.20×10−08
TARA_046_SRF *	5	7.74×10−07
TARA_048_SRF	5	9.44×10−07
TARA_052_SRF *	5	1.01×10−08
TARA_052_SSCM *	75	9.30×10−07
TARA_056_SRF	5	1.13×10−08
TARA_056_MES	1000	1.04×10−08
TARA_058_SSCM *	66	1.03×10−08
TARA_062_SRF	5	1.21×10−08
TARA_064_SRF *	5	9.65×10−07
TARA_064_SSCM *	65	8.57×10−07
TARA_064_MES	1000	1.03×10−08
TARA_065_SRF *	5	1.19×10−08
TARA_065_SSCM *	30	1.13×10−08
TARA_066_SRF *	5	8.79×10−07
TARA_066_SSCM *	30	9.38×10−07
TARA_067_SRF *	5	8.79×10−07
TARA_068_SRF *	5	8.96×10−07
TARA_068_SSCM *	50	8.19×10−07
TARA_068_MES	700	9.71×10−07
TARA_070_SRF *	5	9.44×10−07
TARA_070_MES	800	8.25×10−07
TARA_072_SRF *	5	8.00×10−07
TARA_072_DCM *	100	9.76×10−07
TARA_072_MES	800	1.94×10−08
TARA_076_SRF *	5	1.00×10−08
TARA_076_DCM *	150	1.18×10−08
TARA_076_MES	800	8.66×10−07
TARA_078_SRF *	5	7.63×10−07
TARA_078_DCM *	120	1.07×10−08
TARA_078_MES	800	9.77×10−07
TARA_082_SRF *	5	9.22×10−07
TARA_082_SSCM *	40	8.38×10−07
TARA_084_SRF *	5	1.11×10−08
TARA_085_SRF *	5	1.16×10−08
TARA_085_SSCM *	90	8.87×10−07
TARA_085_MES	790	9.62×10−07
TARA_100_SRF	5	9.38×10−07
TARA_100_SSCM *	50	1.00×10−08
TARA_100_MES	177	8.39×10−07
TARA_102_SRF	5	8.25×10−07
TARA_102_SSCM *	40	8.33×10−07
TARA_102_MES	480	1.02×10−08
TARA_109_SRF *	5	9.16×10−07
TARA_109_SSCM *	30	1.64×10−08
TARA_111_SRF	5	9.52×10−07
TARA_111_SSCM	90	1.03×10−08
TARA_111_MES	350	9.05×10−07
TARA_122_SRF *	5	1.20×10−08
TARA_122_SSCM *	115	9.46×10−07
TARA_122_MES	600	1.26×10−08
TARA_123_SRF *	5	1.04×10−08
TARA_123_MIX	150	1.17×10−08
TARA_124_SRF	5	1.34×10−08
TARA_124_MIX *	120	7.67×10−07
TARA_125_SRF *	5	1.12×10−08
TARA_125_MIX	140	1.26×10−08
TARA_137_SRF *	5	7.28×10−07
TARA_137_SSCM *	40	7.22×10−07
TARA_137_MES	375	6.57×10−07
TARA_138_SRF *	5	8.69×10−07
TARA_138_SSCM *	60	7.67×10−07
TARA_138_MES	450	9.55×10−07
* Metagenomes with previously published read recruitment analysis (Vannier et al., 2016) for the Bathycoccus Clade BII and Bathycoccus prasinos (Clade BI) hosts.
