# Supplementary material for: Viruses infecting a warm water picoeukaryote shed light on spatial co-occurrence dynamics of marine viruses and their hosts
Source: ISME J. 2021 May 11;15(11):3129–47. doi: 10.1038/s41396-021-00989-9 (PMC8528832; doi:10.1038/s41396-021-00989-9)
Supplement: Supplementary file 9 — Table S3 [file 41396_2021_989_MOESM9_ESM.xlsx]

## Sheet: Table S3_orthologs
Table S3. Orthologous protein-coding genes in BII-V1, BII-V2 and BII-V3.
					Best BLAST hit from NCBI viral protein database (RefSeqVirus)	Best PFAM family/domain1		Orthologues identified in other prasinoviruses by OrthoFinder																			Orthologues identified in chloroviruses
Orthologue groups Id	Orthologous ORFs							BpV1	BpV2	MpPL1	MpSP1	MpV1	MpV12T	OlV1	OlV2	OlV3	OlV4	OlV5	OlV6	OlV7	OmV1	OtV1	OtV2	OtV5	OTV6		PbCV1	PbCVAR158	PbCVFR483	PbCVNY2A	AtCV1
OG0000000	BII-V1_NODE1_gene_106, BII-V1_NODE1_gene_129, BII-V1_NODE1_gene_24, BII-V1_NODE1_gene_3, BII-V1_NODE3_gene_3	BII-V2_gene_142, BII-V2_gene_143, BII-V2_gene_162, BII-V2_gene_164, BII-V2_gene_29, BII-V2_gene_56	BII-V3_gene_174, BII-V3_gene_199, BII-V3_gene_54,BII-V3_gene_73, BII-V3_gene_75		YP_004061511.1, YP_004061510.1, YP_004061489.1, YP_004061487.1, YP_004061613.1, YP_004061587.1, YP_004061799.1	Capsid_NCLDV		5	5	5	5	5	5	5	5	4	4	5	5	5	5	5	5	5	5		4	4	4	4	3
OG0000001	BII-V1_NODE1_gene_47, BII-V1_NODE1_gene_48, BII-V1_NODE1_gene_54, BII-V1_NODE2_gene_54	BII-V2_gene_11, BII-V2_gene_118, BII-V2_gene_2, BII-V2_gene_3	BII-V3_gene_148, BII-V3_gene_149,BII-V3_gene_155, BII-V3_gene_21,BII-V3_gene_23		YP_004061534.1, YP_003213050.1, YP_004061531.1	-		2	1	4	5	3	7	2	1	2	3	2	2	1	1	1	2	1	3		0	0	0	0	0
OG0000068	BII-V1_NODE1_gene_149, BII-V1_NODE1_gene_150, BII-V1_NODE1_gene_151, BII-V1_NODE1_gene_152	BII-V2_gene_228, BII-V2_gene_5, BII-V2_gene_6, BII-V2_gene_7	BII-V3_gene_141, BII-V3_gene_142, BII-V3_gene_151, BII-V3_gene_152		YP_001648236.1, YP_004061631.1, YP_004061630.1	-		2	6	0	0	0	1	0	0	0	0	0	0	0	1	0	0	1	0		0	0	0	0	0
OG0000153	BII-V1_NODE1_gene_1, BII-V1_NODE1_gene_116, BII-V1_NODE3_gene_8, BII-V1_NODE4_gene_2	BII-V2_gene_163, BII-V2_gene_169, BII-V2_gene_45, BII-V2_gene_48	BII-V3_gene_189, BII-V3_gene_192		YP_004061482.1, YP_004061488.1, YP_004061481.1, YP_004061597.1, YP_004061594.1, YP_004061597.1, YP_004061594.1	-		7	0	0	0	0	0	0	0	0	0	0	0	0	0	0	0	0	0		0	0	0	0	0
OG0000022	BII-V1_NODE2_gene_43, BII-V1_NODE2_gene_44	BII-V2_gene_219, BII-V2_gene_220	BII-V3_gene_129, BII-V3_gene_130		YP_004061441.1	Peptidase_M41 (FtsH)		1	1	1	1	1	1	1	1	1	1	1	1	1	1	1	1	1	1		1	1	0	1	0
OG0000218	BII-V1_NODE1_gene_145, BII-V1_NODE1_gene_146	BII-V2_gene_12, BII-V2_gene_13	BII-V3_gene_156, BII-V3_gene_157		YP_004061626.1, YP_004061627	-		2	2	0	0	0	0	0	0	0	0	0	0	0	0	0	0	0	0		0	0	0	0	0
OG0000253	BII-V1_NODE1_gene_61, BII-V1_NODE2_gene_55	BII-V2_gene_1, BII-V2_gene_106	BII-V3_gene_145, BII-V3_gene_17		YP_004061540.1	-		1	1	0	0	0	0	0	0	0	0	0	0	0	0	0	0	0	0		0	0	0	0	0
OG0000134	BII-V1_NODE2_gene_26	BII-V2_gene_190, BII-V2_gene_194	BII-V3_gene_105		YP_004061461.1, YP_003212865.1, YP_004061457.1	DegT_DnrJ_EryC1		2	0	0	0	1	0	1	1	1	1	1	1	1	1	1	1	1	1		0	0	0	0	0
OG0000495	BII-V1_NODE1_gene_17	BII-V2_gene_149, BII-V2_gene_150	BII-V3_gene_60		YP_004061637.1	LRR_4		0	0	0	0	0	0	1	0	0	0	0	0	0	0	0	0	0	0		0	0	0	0	0
OG0000003	BII-V1_NODE2_gene_14	BII-V2_gene_178	BII-V3_gene_95, BII-V3_gene_96, BII-V3_gene_97		YP_004061470.1	-		1	2	2	2	0	0	2	3	2	6	2	3	3	2	0	3	2	2		0	0	0	0	0
OG0000005	BII-V1_NODE1_gene_33	BII-V2_gene_134	BII-V3_gene_45		YP_004061519.1	-		1	1	1	1	1	1	1	1	1	1	1	1	1	1	1	1	1	1		2	2	2	2	2
OG0000007	BII-V1_NODE1_gene_98	BII-V2_gene_64	BII-V3_gene_207		YP_004061579.1	mRNA_cap_enzyme		1	1	2	1	1	1	1	1	1	2	1	1	1	1	1	1	1	1		1	1	1	1	2
OG0000009	BII-V1_NODE1_gene_95	BII-V2_gene_67	BII-V3_gene_210		YP_004061576.1	TFIIB		1	1	1	1	1	1	1	1	2	2	1	1	1	1	1	2	1	1		1	1	1	1	1
OG0000010	BII-V1_NODE1_gene_79	BII-V2_gene_85	BII-V3_gene_229		YP_004061559.1	Ribonuc_red_lgC		1	1	2	1	1	1	1	1	1	2	1	1	1	1	1	1	1	1		1	1	1	1	1
OG0000011	BII-V1_NODE1_gene_91	BII-V2_gene_71	BII-V3_gene_214		YP_004061572.1	-		1	1	1	1	1	1	1	1	1	1	1	1	1	1	1	1	1	1		1	1	2	1	2
OG0000012	BII-V1_NODE1_gene_39	BII-V2_gene_128	BII-V3_gene_39		YP_004061525.1	PCNA_N		1	1	1	2	1	1	1	1	0	3	1	1	1	1	1	1	1	1		1	1	1	1	1
OG0000013	BII-V1_NODE1_gene_153	BII-V2_gene_4	BII-V3_gene_150		YP_004061632.1	-		1	1	1	1	1	2	1	2	3	1	2	3	0	1	1	1	1	2		0	0	0	0	0
OG0000014	BII-V1_NODE1_gene_126	BII-V2_gene_35	BII-V3_gene_179		YP_004061608.1	-		1	1	1	1	1	1	1	1	1	2	1	1	1	1	1	1	1	1		1	1	1	1	1
OG0000015	BII-V1_NODE1_gene_8	BII-V2_gene_158	BII-V3_gene_68		YP_004061494.1	PPL4		1	1	1	1	1	1	1	1	1	3	0	1	1	1	1	1	1	1		1	1	1	1	1
OG0000016	BII-V1_NODE2_gene_48	BII-V2_gene_221	BII-V3_gene_132		YP_004061436.1	RNase_T		1	1	1	1	1	1	1	1	1	2	1	1	1	1	1	1	1	1		1	1	1	1	1
OG0000017	BII-V1_NODE1_gene_104	BII-V2_gene_58	BII-V3_gene_201		YP_004061585.1	-		1	1	1	1	1	1	1	1	1	1	1	1	1	1	1	1	1	1		1	1	1	1	2
OG0000018†	BII-V1_NODE2_gene_7	BII-V2_gene_172	BII-V3_gene_85		YP_004061477.1	ABC1		1	1	1	1	1	2	1	1	1	1	1	1	1	1	1	1	1	1		1	1	1	1	1
OG0000019	BII-V1_NODE2_gene_11	BII-V2_gene_175	BII-V3_gene_91		YP_004061473.1	Pox_A22		1	1	1	1	1	1	1	1	1	1	1	1	1	1	1	1	1	1		1	1	2	1	1
OG0000020	BII-V1_NODE3_gene_4	BII-V2_gene_165	BII-V3_gene_76		YP_004061486.1	-		1	1	1	1	1	1	1	1	1	1	1	2	1	1	1	1	1	1		1	1	1	1	1
OG0000021	BII-V1_NODE1_gene_128	BII-V2_gene_30	BII-V3_gene_175		YP_004061612.1	dUTPase		1	1	1	1	1	1	1	1	1	2	1	1	1	1	1	1	1	1		1	1	1	1	1
OG0000023	BII-V1_NODE1_gene_93	BII-V2_gene_69	BII-V3_gene_212		YP_004061574.1	Ribonuc_red_sm		1	1	1	1	1	1	1	1	1	1	1	1	1	1	1	1	1	1		1	1	1	1	1
OG0000024	BII-V1_NODE1_gene_132	BII-V2_gene_26	BII-V3_gene_171		YP_004061616.1	-		1	1	1	1	1	1	1	1	1	1	1	1	1	1	1	1	1	1		1	1	1	1	1
OG0000025	BII-V1_NODE1_gene_100	BII-V2_gene_62	BII-V3_gene_205		YP_004061581.1	mRNA_triPase		1	1	1	1	1	1	1	1	1	1	1	1	1	1	1	1	1	1		1	1	1	1	1
OG0000026	BII-V1_NODE1_gene_102	BII-V2_gene_60	BII-V3_gene_203		YP_004061583.1	-		1	1	1	1	1	1	1	1	1	1	1	1	1	1	1	1	1	1		1	1	1	1	1
OG0000027	BII-V1_NODE1_gene_30	BII-V2_gene_137	BII-V3_gene_48		YP_004061516.1	-		1	1	1	1	1	1	1	1	1	1	1	1	1	1	1	1	1	1		1	1	1	1	1
OG0000028	BII-V1_NODE1_gene_123	BII-V2_gene_39	BII-V3_gene_182		YP_004061604.1	-		1	1	1	1	1	1	1	1	1	1	1	1	1	1	1	1	1	1		1	1	1	1	1
OG0000029	BII-V1_NODE1_gene_80	BII-V2_gene_83	BII-V3_gene_227		YP_004061561.1	-		1	1	1	1	1	1	1	1	1	1	1	1	1	1	1	1	1	1		1	1	1	1	1
OG0000030	BII-V1_NODE3_gene_6	BII-V2_gene_167	BII-V3_gene_78		YP_004061484.1	-		1	1	1	1	1	1	1	1	1	1	1	1	1	1	1	1	1	1		1	1	1	1	1
OG0000031	BII-V1_NODE1_gene_66	BII-V2_gene_100	BII-V3_gene_11		YP_004061547.1	-		1	1	1	1	1	1	1	1	1	1	1	1	1	1	1	1	1	1		1	1	1	1	1
OG0000032	BII-V1_NODE1_gene_87	BII-V2_gene_75	BII-V3_gene_219		YP_004061568.1	zf-RING_2		1	1	1	2	1	1	1	1	1	1	1	1	1	1	0	1	1	1		1	1	1	1	1
OG0000033	BII-V1_NODE1_gene_36	BII-V2_gene_131	BII-V3_gene_42		YP_004061522.1	-		1	1	1	1	1	1	1	1	1	1	1	1	1	1	1	1	1	1		1	1	1	1	1
OG0000034	BII-V1_NODE1_gene_35	BII-V2_gene_132	BII-V3_gene_43		YP_004061521.1	-		1	1	1	1	1	1	1	1	1	1	1	1	1	1	1	1	1	1		1	1	1	1	1
OG0000035	BII-V1_NODE1_gene_41	BII-V2_gene_126	BII-V3_gene_37		YP_004061527.1	Pox_VLTF3		1	1	0	1	1	1	1	1	1	2	1	1	1	1	1	1	1	1		1	1	1	1	1
OG0000036	BII-V1_NODE1_gene_23	BII-V2_gene_144	BII-V3_gene_55		YP_004061509.1	-		1	1	1	1	1	1	1	1	1	1	1	1	1	1	1	1	1	1		1	1	1	1	1
OG0000037	BII-V1_NODE1_gene_32	BII-V2_gene_135	BII-V3_gene_46		YP_004061518.1	Pfam-B_13248		1	1	1	1	1	1	1	1	1	1	1	1	1	1	1	1	1	1		1	1	1	1	1
OG0000038	BII-V1_NODE1_gene_19	BII-V2_gene_148	BII-V3_gene_59		YP_004061505.1	WLM		1	1	1	1	1	1	1	1	1	1	1	1	1	1	1	1	1	1		1	1	1	1	1
OG0000039	BII-V1_NODE1_gene_85	BII-V2_gene_77	BII-V3_gene_222		YP_007674755.1	TBP		1	1	1	1	1	1	1	1	1	1	1	1	1	1	1	1	1	1		1	1	1	1	1
OG0000040	BII-V1_NODE1_gene_90	BII-V2_gene_72	BII-V3_gene_215		YP_004061571.1	Pkinase		1	1	1	1	1	1	1	1	1	1	1	1	1	1	1	1	1	1		1	1	1	1	1
OG0000041	BII-V1_NODE1_gene_99	BII-V2_gene_63	BII-V3_gene_206		YP_004061580.1	UCH		1	1	1	1	1	1	1	1	1	1	1	1	1	1	1	1	1	1		1	1	1	1	1
OG0000042	BII-V1_NODE1_gene_88	BII-V2_gene_74	BII-V3_gene_218		YP_004061569.1	Pfam-B_3891		1	1	1	1	1	1	1	1	1	1	1	1	1	1	1	1	1	1		1	1	1	1	1
OG0000043	BII-V1_NODE1_gene_38	BII-V2_gene_129	BII-V3_gene_40		YP_004061524.1	-		1	1	1	1	1	1	1	1	1	1	1	1	1	1	1	1	1	1		1	1	1	1	1
OG0000044	BII-V1_NODE1_gene_62	BII-V2_gene_104	BII-V3_gene_15		YP_004061542.1	-		1	1	2	1	1	1	1	1	1	4	1	2	1	1	1	1	1	1		0	0	0	0	0
OG0000045	BII-V1_NODE1_gene_12	BII-V2_gene_153	BII-V3_gene_63		YP_004061498.1	-		1	1	1	1	1	1	1	1	1	0	1	1	1	1	1	1	1	1		1	1	1	1	1
OG0000046	BII-V1_NODE1_gene_70	BII-V2_gene_95	BII-V3_gene_6		YP_004061552.1	Ribonucleas_3_3		1	1	1	1	1	1	1	1	1	0	1	1	1	1	1	1	1	1		1	1	1	1	1
OG0000047	BII-V1_NODE1_gene_67	BII-V2_gene_99	BII-V3_gene_10		YP_004061548.1	-		1	1	1	1	1	1	1	1	1	1	1	1	1	1	1	1	1	0		1	1	1	1	1
OG0000048	BII-V1_NODE2_gene_15	BII-V2_gene_179	BII-V3_gene_98		YP_004061469.1	-		1	1	1	1	1	1	0	1	1	1	1	1	1	1	1	1	1	1		1	1	1	1	1
OG0000049	BII-V1_NODE1_gene_96	BII-V2_gene_66	BII-V3_gene_209		YP_004061577.1	-		1	1	1	1	1	1	1	1	1	0	1	1	1	1	1	1	1	1		1	1	1	1	1
OG0000050	BII-V1_NODE1_gene_92	BII-V2_gene_70	BII-V3_gene_213		YP_004061573.1	-		1	0	1	1	1	1	1	1	1	1	1	1	1	1	1	1	1	1		1	1	1	1	1
OG0000052†	BII-V1_NODE1_gene_72	BII-V2_gene_93	BII-V3_gene_4		YP_004061554.1	YqaJ		1	1	1	1	1	1	1	1	1	0	1	1	1	1	1	1	1	1		1	1	1	1	1
OG0000053	BII-V1_NODE2_gene_2	BII-V2_gene_170	BII-V3_gene_82		YP_004061480.1	ResIII		1	1	1	1	1	1	1	1	0	1	1	1	1	1	1	1	1	1		1	1	1	1	1
OG0000054	BII-V1_NODE2_gene_36	BII-V2_gene_207	BII-V3_gene_119		YP_004061447.1	TFIIS_C		1	1	0	1	1	1	1	1	1	1	1	1	1	1	1	1	1	1		1	1	1	1	1
OG0000056†	BII-V1_NODE2_gene_18	BII-V2_gene_184	BII-V3_gene_102		YP_004061465.1	-		2	2	1	1	1	1	1	2	2	1	1	1	1	1	1	1	1	1		0	0	0	0	0
OG0000057	BII-V1_NODE1_gene_138	BII-V2_gene_21	BII-V3_gene_165		YP_004061621.1	Glycos_transf_1		1	1	1	1	1	1	2	1	1	1	1	1	1	2	2	1	2	1		0	0	0	0	0
OG0000059	BII-V1_NODE1_gene_63	BII-V2_gene_103	BII-V3_gene_14		YP_004061543.1	Patatin		1	1	1	1	1	1	1	1	1	0	1	1	1	1	1	0	1	1		1	1	1	1	1
OG0000066†	BII-V1_NODE1_gene_118	BII-V2_gene_44	BII-V3_gene_188		YP_004061599.1	NT5C		1	1	1	1	1	2	1	1	1	1	1	1	1	1	1	1	1	2		0	0	0	0	0
OG0000067	BII-V1_NODE1_gene_136	BII-V2_gene_23	BII-V3_gene_167		-	-		1	1	1	1	1	1	1	1	1	2	1	1	1	1	1	1	1	1		0	0	1	0	0
OG0000070	BII-V1_NODE1_gene_130	BII-V2_gene_28	BII-V3_gene_173		YP_004061614.1	DNA_pol_B		1	1	1	1	1	1	1	1	0	0	0	0	1	1	1	1	1	1		1	1	1	1	1
OG0000072	BII-V1_NODE2_gene_27	BII-V2_gene_192	BII-V3_gene_110		YP_004061456.1	Glycos_transf_2*		1	1	1	1	2	1	1	1	1	1	1	1	1	1	1	1	1	1		0	0	0	0	0
OG0000073	BII-V1_NODE1_gene_9	BII-V2_gene_156	BII-V3_gene_66		HP	-		1	1	1	1	1	1	1	1	1	2	1	1	1	1	1	1	1	1		0	0	0	0	0
OG0000074	BII-V1_NODE1_gene_16	BII-V2_gene_151	BII-V3_gene_61		YP_004061502.1	Pox_MCEL		2	1	1	1	1	1	1	1	1	1	1	1	1	1	1	1	1	1		0	0	0	0	0
OG0000076	BII-V1_NODE1_gene_58	BII-V2_gene_108	BII-V3_gene_19		YP_004061538.1	IBR		1	1	1	1	1	1	1	1	1	2	1	1	1	1	1	1	1	1		0	0	0	0	0
OG0000077	BII-V1_NODE1_gene_64	BII-V2_gene_102	BII-V3_gene_13		YP_004061545.1	-		1	2	1	1	1	1	1	1	1	1	1	1	1	1	1	1	1	1		0	0	0	0	0
OG0000078	BII-V1_NODE1_gene_83	BII-V2_gene_79	BII-V3_gene_224		YP_004061565.1	-		1	1	1	1	1	1	1	1	1	2	1	1	1	1	1	1	1	1		0	0	0	0	0
OG0000079	BII-V1_NODE1_gene_103	BII-V2_gene_59	BII-V3_gene_202		YP_004061584.1	-		1	1	1	1	1	1	1	1	1	1	2	1	1	1	1	1	1	1		0	0	0	0	0
OG0000080	BII-V1_NODE1_gene_144	BII-V2_gene_14	BII-V3_gene_158		YP_004061625.1	-		1	1	1	1	1	1	1	1	1	2	1	1	1	1	1	1	1	1		0	0	0	0	0
OG0000082	BII-V1_NODE2_gene_41	BII-V2_gene_217	BII-V3_gene_127		YP_004061443.1	-		1	1	1	1	1	1	1	1	1	1	1	1	1	1	1	1	1	1		0	0	0	0	0
OG0000083	BII-V1_NODE2_gene_40	BII-V2_gene_216	BII-V3_gene_126		YP_004061444.1	-		1	1	1	1	1	1	1	1	1	1	1	1	1	1	1	1	1	1		0	0	0	0	0
OG0000084	BII-V1_NODE2_gene_38	BII-V2_gene_209	BII-V3_gene_121		YP_004061445.1	-		1	1	1	1	1	1	1	1	1	1	1	1	1	1	1	1	1	1		0	0	0	0	0
OG0000085	BII-V1_NODE2_gene_37	BII-V2_gene_208	BII-V3_gene_120		YP_004061446.1	Acid_phosphat_B		1	1	1	1	1	1	1	1	1	1	1	1	1	1	1	1	1	1		0	0	0	0	0
OG0000086	BII-V1_NODE2_gene_33	BII-V2_gene_204	BII-V3_gene_116		YP_004061450.1	-		1	1	1	1	1	1	1	1	1	1	1	1	1	1	1	1	1	1		0	0	0	0	0
OG0000087	BII-V1_NODE2_gene_30	BII-V2_gene_201	BII-V3_gene_113		YP_004061453.1	PhoH		1	1	1	1	1	1	1	1	1	1	1	1	1	1	1	1	1	1		0	0	0	0	0
OG0000088	BII-V1_NODE2_gene_19	BII-V2_gene_186	BII-V3_gene_103		YP_004061463.1	-		1	1	1	1	1	1	1	1	1	1	1	1	1	1	1	1	1	1		0	0	0	0	0
OG0000089	BII-V1_NODE2_gene_17	BII-V2_gene_183	BII-V3_gene_101		YP_004061466.1	-		1	1	1	1	1	1	1	1	1	1	1	1	1	1	1	1	1	1		0	0	0	0	0
OG0000090	BII-V1_NODE2_gene_16	BII-V2_gene_182	BII-V3_gene_100		YP_004061467.1	-		1	1	1	1	1	1	1	1	1	1	1	1	1	1	1	1	1	1		0	0	0	0	0
OG0000091	BII-V1_NODE3_gene_5	BII-V2_gene_166	BII-V3_gene_77		YP_004061485.1	-		1	1	1	1	1	1	1	1	1	1	1	1	1	1	1	1	1	1		0	0	0	0	0
OG0000092	BII-V1_NODE1_gene_5	BII-V2_gene_161	BII-V3_gene_71		YP_004061491.1	-		1	1	1	1	1	1	1	1	1	1	1	1	1	1	1	1	1	1		0	0	0	0	0
OG0000093	BII-V1_NODE1_gene_7	BII-V2_gene_159	BII-V3_gene_69		YP_004061493.1	-		1	1	1	1	1	1	1	1	1	1	1	1	1	1	1	1	1	1		0	0	0	0	0
OG0000094	BII-V1_NODE1_gene_20	BII-V2_gene_147	BII-V3_gene_58		YP_004061506.1	-		1	1	1	1	1	1	1	1	1	1	1	1	1	1	1	1	1	1		0	0	0	0	0
OG0000095	BII-V1_NODE1_gene_26	BII-V2_gene_141	BII-V3_gene_52		YP_004061512.1	-		1	1	1	1	1	1	1	1	1	1	1	1	1	1	1	1	1	1		0	0	0	0	0
OG0000096	BII-V1_NODE1_gene_28	BII-V2_gene_139	BII-V3_gene_50		YP_004061514.1	-		1	1	1	1	1	1	1	1	1	1	1	1	1	1	1	1	1	1		0	0	0	0	0
OG0000097	BII-V1_NODE1_gene_29	BII-V2_gene_138	BII-V3_gene_49		YP_004061515.1	-		1	1	1	1	1	1	1	1	1	1	1	1	1	1	1	1	1	1		0	0	0	0	0
OG0000098	BII-V1_NODE1_gene_31	BII-V2_gene_136	BII-V3_gene_47		YP_004061517.1	Pfam-B_13248		1	1	1	1	1	1	1	1	1	1	1	1	1	1	1	1	1	1		0	0	0	0	0
OG0000099	BII-V1_NODE1_gene_34	BII-V2_gene_133	BII-V3_gene_44		YP_004061520.1	-		1	1	1	1	1	1	1	1	1	1	1	1	1	1	1	1	1	1		0	0	0	0	0
OG0000100	BII-V1_NODE1_gene_37	BII-V2_gene_130	BII-V3_gene_41		YP_004061523.1	-		1	1	1	1	1	1	1	1	1	1	1	1	1	1	1	1	1	1		0	0	0	0	0
OG0000101	BII-V1_NODE1_gene_40	BII-V2_gene_127	BII-V3_gene_38		YP_004061526.1	-		1	1	1	1	1	1	1	1	1	1	1	1	1	1	1	1	1	1		0	0	0	0	0
OG0000102	BII-V1_NODE1_gene_68	BII-V2_gene_98	BII-V3_gene_9		YP_004061549.1	-		1	1	1	1	1	1	1	1	1	1	1	1	1	1	1	1	1	1		0	0	0	0	0
OG0000103	BII-V1_NODE1_gene_69	BII-V2_gene_96	BII-V3_gene_7		YP_004061551.1	SWIB		1	1	1	1	1	1	1	1	1	1	1	1	1	1	1	1	1	1		0	0	0	0	0
OG0000104	BII-V1_NODE1_gene_94	BII-V2_gene_68	BII-V3_gene_211		YP_004061575.1	-		1	1	1	1	1	1	1	1	1	1	1	1	1	1	1	1	1	1		0	0	0	0	0
OG0000105	BII-V1_NODE1_gene_97	BII-V2_gene_65	BII-V3_gene_208		YP_004061578.1	-		1	1	1	1	1	1	1	1	1	1	1	1	1	1	1	1	1	1		0	0	0	0	0
OG0000106	BII-V1_NODE1_gene_120	BII-V2_gene_43	BII-V3_gene_186		YP_004061601.1	CLP_protease		1	1	1	1	1	1	1	1	1	1	1	1	1	1	1	1	1	1		0	0	0	0	0
OG0000107	BII-V1_NODE1_gene_122	BII-V2_gene_40	BII-V3_gene_183		YP_004061603.1	-		1	1	1	1	1	1	1	1	1	1	1	1	1	1	1	1	1	1		0	0	0	0	0
OG0000108	BII-V1_NODE1_gene_124	BII-V2_gene_38	BII-V3_gene_181		YP_004061605.1	-		1	1	1	1	1	1	1	1	1	1	1	1	1	1	1	1	1	1		0	0	0	0	0
OG0000109	BII-V1_NODE1_gene_133	BII-V2_gene_25	BII-V3_gene_170		YP_004061617.1	Capsid_NCLDV		1	1	1	1	1	1	1	1	1	1	1	1	1	1	1	1	1	1		0	0	0	0	0
OG0000110	BII-V1_NODE1_gene_140	BII-V2_gene_19	BII-V3_gene_163		YP_004061623.1	Pfam-B_11381		1	1	1	1	1	1	1	1	1	1	1	1	1	1	1	1	1	1		0	0	0	0	0
OG0000111	BII-V1_NODE1_gene_10	BII-V2_gene_155	BII-V3_gene_65		YP_007676208.1*	-		0	1	1	1	1	1	1	1	1	2	1	1	1	1	1	1	1	1		0	0	0	0	0
OG0000113	BII-V1_NODE2_gene_42	BII-V2_gene_218	BII-V3_gene_128		YP_004061442.1	-		1	1	1	1	1	0	1	1	1	1	1	1	1	1	1	1	1	1		0	0	0	0	0
OG0000114	BII-V1_NODE2_gene_35	BII-V2_gene_206	BII-V3_gene_118		YP_004061448.1	-		1	1	1	1	1	0	1	1	1	1	1	1	1	1	1	1	1	1		0	0	0	0	0
OG0000115	BII-V1_NODE2_gene_32	BII-V2_gene_203	BII-V3_gene_115		YP_004061451.1	-		1	1	1	1	1	1	1	1	1	0	1	1	1	1	1	1	1	1		0	0	0	0	0
OG0000116†	BII-V1_NODE2_gene_10	BII-V2_gene_174	BII-V3_gene_131		YP_004061474.1	-		1	1	1	1	0	1	1	1	1	1	1	1	1	1	1	1	1	1		0	0	0	0	0
OG0000117†	BII-V1_NODE2_gene_8	BII-V2_gene_173	BII-V3_gene_86		YP_004061476.1	-		1	1	1	1	1	1	1	1	1	1	1	1	1	1	1	0	1	1		0	0	0	0	0
OG0000118†	BII-V1_NODE2_gene_4	BII-V2_gene_171	BII-V3_gene_83		YP_004061479.1	-		1	1	1	1	1	1	1	1	0	1	1	1	1	1	1	1	1	1		0	0	0	0	0
OG0000119	BII-V1_NODE1_gene_6	BII-V2_gene_160	BII-V3_gene_70		YP_004061492.1	NUDIX		1	1	1	1	1	1	1	1	1	0	1	1	1	1	1	1	1	1		0	0	0	0	0
OG0000120	BII-V1_NODE1_gene_21	BII-V2_gene_146	BII-V3_gene_57		YP_004061507.1	-		1	1	1	1	1	1	1	1	0	1	1	1	1	1	1	1	1	1		0	0	0	0	0
OG0000121	BII-V1_NODE1_gene_65	BII-V2_gene_101	BII-V3_gene_12		YP_004061546.1	Pfam-B_11375		1	1	1	1	1	1	1	1	1	1	1	1	1	1	1	0	1	1		0	0	0	0	0
OG0000124	BII-V1_NODE1_gene_82	BII-V2_gene_80	BII-V3_gene_225		YP_004061564.1	-		1	1	1	1	1	1	1	1	1	0	1	1	1	1	1	1	1	1		0	0	0	0	0
OG0000125	BII-V1_NODE1_gene_89	BII-V2_gene_73	BII-V3_gene_216		YP_004061570.1	-		1	1	1	1	0	1	1	1	1	1	1	1	1	1	1	1	1	1		0	0	0	0	0
OG0000126	BII-V1_NODE1_gene_101	BII-V2_gene_61	BII-V3_gene_204		YP_004061582.1	-		1	1	1	1	1	1	1	1	1	0	1	1	1	1	1	1	1	1		0	0	0	0	0
OG0000127	BII-V1_NODE1_gene_105	BII-V2_gene_57	BII-V3_gene_200		YP_004061586.1	-		1	1	1	1	1	1	1	1	1	1	1	1	1	1	1	1	1	0		0	0	0	0	0
OG0000128†	BII-V1_NODE1_gene_111	BII-V2_gene_53	BII-V3_gene_196		YP_004061589.1	RNase_H		1	1	1	1	1	1	1	1	1	0	1	1	1	1	1	1	1	1		0	0	0	0	0
OG0000129	BII-V1_NODE1_gene_112	BII-V2_gene_52	BII-V3_gene_195		YP_004061590.1	-		1	1	0	1	1	1	1	1	1	1	1	1	1	1	1	1	1	1		0	0	0	0	0
OG0000130	BII-V1_NODE1_gene_121	BII-V2_gene_42	BII-V3_gene_185		YP_004061602.1	-		1	1	1	1	1	1	1	1	1	1	0	1	1	1	1	1	1	1		0	0	0	0	0
OG0000131	BII-V1_NODE1_gene_127	BII-V2_gene_31	BII-V3_gene_176		YP_004061611.1	TK		1	1	1	1	1	1	1	1	1	0	1	1	1	1	1	1	1	1		0	0	0	0	0
OG0000135	BII-V1_NODE2_gene_12	BII-V2_gene_176	BII-V3_gene_92		YP_004061472.1*	Pfam-B_17841		1	1	1	1	0	0	1	1	1	1	1	1	1	1	1	1	1	1		0	0	0	0	0
OG0000138	BII-V1_NODE1_gene_76	BII-V2_gene_91	BII-V3_gene_3		YP_004061557.1	-		1	1	1	1	0	1	1	1	1	0	1	1	1	1	1	1	1	1		0	0	0	0	0
OG0000140	BII-V1_NODE1_gene_125	BII-V2_gene_36	BII-V3_gene_180		YP_004061607.1	-		1	1	0	0	1	1	1	1	1	2	1	1	1	1	1	0	1	1		0	0	0	0	0
OG0000142	BII-V1_NODE1_gene_147	BII-V2_gene_10	BII-V3_gene_154		YP_004061628.1	Pfam-B_8211		1	1	1	1	1	0	1	1	1	0	1	1	1	1	1	1	1	1		0	0	0	0	0
OG0000143	BII-V1_NODE2_gene_5	BII-V2_gene_15	BII-V3_gene_159		HP	PQ-loop		0	0	1	1	1	1	1	1	1	1	1	1	1	1	1	1	1	1		0	0	0	0	0
OG0000144	BII-V1_NODE2_gene_13	BII-V2_gene_177	BII-V3_gene_94		YP_004061471.1	-		1	1	1	1	0	0	1	1	1	1	1	1	1	0	1	1	1	1		0	0	0	0	0
OG0000146	BII-V1_NODE1_gene_78	BII-V2_gene_89	BII-V3_gene_1		YP_004061558.1	-		1	1	0	0	1	0	1	1	1	1	1	1	1	1	1	1	1	1		0	0	0	0	0
OG0000147†	BII-V1_NODE1_gene_113	BII-V2_gene_50	BII-V3_gene_193		YP_004061591.1	AHH-CP12		1	1	1	1	0	0	1	1	1	1	1	1	1	1	1	1	1	0		0	0	0	0	0
OG0000151	BII-V1_NODE2_gene_34	BII-V2_gene_205	BII-V3_gene_117		YP_004061449.1	-		1	1	1	1	1	1	1	1	0	1	1	0	1	1	1	0	1	0		0	0	0	0	0
OG0000178	BII-V1_NODE1_gene_137	BII-V2_gene_22	BII-V3_gene_166		YP_007674670.1	-		0	0	1	0	0	1	1	1	1	1	1	1	1	1	0	1	1	0		0	0	0	0	0
OG0000182	BII-V1_NODE1_gene_148	BII-V2_gene_9	BII-V3_gene_153		YP_004061629.1	-		1	1	1	0	0	0	0	1	1	0	1	1	0	1	1	1	1	0		0	0	0	0	0
OG0000196	BII-V1_NODE1_gene_52	BII-V2_gene_115	BII-V3_gene_26		YP_004061533.1	SNase		1	1	1	1	1	1	0	0	0	1	0	0	0	0	0	0	1	1		0	0	0	0	0
OG0000233	BII-V1_NODE1_gene_108	BII-V2_gene_54	BII-V3_gene_197		YP_004061588.1	HTH_XRE		1	1	0	0	0	0	0	1	1	0	0	0	0	0	0	0	0	1		0	0	0	0	1
OG0000238	BII-V1_NODE1_gene_77	BII-V2_gene_90	BII-V3_gene_2		YP_007676168.1	-		0	0	1	1	0	1	1	0	0	0	1	0	1	0	0	0	0	0		0	0	0	0	0
OG0000272	BII-V1_NODE1_gene_115	BII-V2_gene_47	BII-V3_gene_191		YP_004061595.1	6PGD		1	0	0	0	0	0	0	1	0	0	1	0	0	0	0	1	0	0		0	0	0	0	0
OG0000299	BII-V1_NODE2_gene_56	BII-V2_gene_231	BII-V3_gene_146		YP_004061432.1	P2X_receptor		1	0	1	1	0	0	0	0	0	0	0	0	0	0	0	0	0	0		0	0	0	0	0
OG0000300	BII-V1_NODE1_gene_55	BII-V2_gene_24	BII-V3_gene_168		HP	-		1	0	0	0	1	1	0	0	0	0	0	0	0	0	0	0	0	0		0	0	0	0	0
OG0000307	BII-V1_NODE1_gene_43	BII-V2_gene_123	BII-V3_gene_34		HP	-		0	0	0	0	0	0	0	0	0	2	0	0	0	1	0	0	0	0		0	0	0	0	0
OG0000467	BII-V1_NODE2_gene_31	BII-V2_gene_202	BII-V3_gene_114		YP_004061452.1	RbcX		1	1	0	0	0	0	0	0	0	0	0	0	0	0	0	0	0	0		0	0	0	0	0
OG0000469	BII-V1_NODE1_gene_11	BII-V2_gene_154	BII-V3_gene_64		YP_004061497.1	-		1	0	0	0	0	1	0	0	0	0	0	0	0	0	0	0	0	0		0	0	0	0	0
OG0000470	BII-V1_NODE1_gene_22	BII-V2_gene_145	BII-V3_gene_56		YP_004061508.1	-		1	1	0	0	0	0	0	0	0	0	0	0	0	0	0	0	0	0		0	0	0	0	0
OG0000471	BII-V1_NODE1_gene_27	BII-V2_gene_140	BII-V3_gene_51		HP	-		1	1	0	0	0	0	0	0	0	0	0	0	0	0	0	0	0	0		0	0	0	0	0
OG0000472	BII-V1_NODE1_gene_46	BII-V2_gene_120	BII-V3_gene_20		YP_004061530.1*	-		1	1	0	0	0	0	0	0	0	0	0	0	0	0	0	0	0	0		0	0	0	0	0
OG0000473	BII-V1_NODE1_gene_57	BII-V2_gene_109	BII-V3_gene_29		YP_004061537.1	-		1	1	0	0	0	0	0	0	0	0	0	0	0	0	0	0	0	0		0	0	0	0	0
OG0000474	BII-V1_NODE1_gene_60	BII-V2_gene_107	BII-V3_gene_18		YP_004061539.1	-		1	0	0	1	0	0	0	0	0	0	0	0	0	0	0	0	0	0		0	0	0	0	0
OG0000475	BII-V1_NODE1_gene_71	BII-V2_gene_94	BII-V3_gene_5		YP_004061553.1*	-		1	1	0	0	0	0	0	0	0	0	0	0	0	0	0	0	0	0		0	0	0	0	0
OG0000477	BII-V1_NODE1_gene_143	BII-V2_gene_16	BII-V3_gene_160		YP_004061624.1	-		1	1	0	0	0	0	0	0	0	0	0	0	0	0	0	0	0	0		0	0	0	0	0
OG0000486	BII-V1_NODE1_gene_84	BII-V2_gene_78	BII-V3_gene_223		HP	zf-AN1		0	0	1	1	0	0	0	0	0	0	0	0	0	0	0	0	0	0		0	0	0	0	0
OG0000490	BII-V1_NODE2_gene_52	BII-V2_gene_224	BII-V3_gene_136		HP	-		0	0	0	0	1	1	0	0	0	0	0	0	0	0	0	0	0	0		0	0	0	0	0
OG0000501	BII-V1_NODE1_gene_141	BII-V2_gene_18	BII-V3_gene_162		HP	-		0	0	0	0	0	0	0	0	0	1	1	0	0	0	0	0	0	0		0	0	0	0	0
OG0000545	BII-V1_NODE2_gene_29	BII-V2_gene_200	BII-V3_gene_112		YP_004061454.1	-		1	0	0	0	0	0	0	0	0	0	0	0	0	0	0	0	0	0		0	0	0	0	0
OG0000550	BII-V1_NODE2_gene_39	BII-V2_gene_215	BII-V3_gene_125		HP	-		0	0	1	0	0	0	0	0	0	0	0	0	0	0	0	0	0	0		0	0	0	0	0
OG0000556	BII-V1_NODE1_gene_50	BII-V2_gene_117	BII-V3_gene_25		YP_004062095.1	SNase		0	0	0	0	1	0	0	0	0	0	0	0	0	0	0	0	0	0		0	0	0	0	0
OG0000735	BII-V1_NODE1_gene_18	BII-V2_gene_119	BII-V3_gene_22		HP	-		0	0	0	0	0	0	0	0	0	0	0	0	0	0	0	0	0	0		0	0	0	0	0
OG0000736	BII-V1_NODE1_gene_42	BII-V2_gene_125	BII-V3_gene_36		HP	-		0	0	0	0	0	0	0	0	0	0	0	0	0	0	0	0	0	0		0	0	0	0	0
OG0000737	BII-V1_NODE1_gene_53	BII-V2_gene_114	BII-V3_gene_27		HP	-		0	0	0	0	0	0	0	0	0	0	0	0	0	0	0	0	0	0		0	0	0	0	0
OG0000738	BII-V1_NODE1_gene_107	BII-V2_gene_55	BII-V3_gene_198		HP	HTH_XRE		0	0	0	0	0	0	0	0	0	0	0	0	0	0	0	0	0	0		0	0	0	0	0
OG0000739	BII-V1_NODE2_gene_45	BII-V2_gene_226	BII-V3_gene_139		HP	-		0	0	0	0	0	0	0	0	0	0	0	0	0	0	0	0	0	0		0	0	0	0	0
OG0000740	BII-V1_NODE2_gene_51	BII-V2_gene_223	BII-V3_gene_135		HP	-		0	0	0	0	0	0	0	0	0	0	0	0	0	0	0	0	0	0		0	0	0	0	0
OG0000060	BII-V1_NODE1_gene_56	BII-V2_gene_110			YP_004061536.1	2OG-FeII_Oxy_3		1	1	1	1	1	0	1	1	1	1	1	1	1	1	1	1	1	1		1	1	1	1	1
OG0000062	BII-V1_NODE1_gene_86	BII-V2_gene_76			YP_004061567.1	-		1	1	1	1	1	1	0	1	1	1	1	1	1	1	1	0	1	1		1	1	1	1	1
OG0000075	BII-V1_NODE1_gene_45	BII-V2_gene_122			YP_004061529.1	PDDEXK_3		1	1	1	1	1	1	1	1	1	3	1	1	1	1	1	1	1	1		0	0	0	0	0
OG0000139	BII-V1_NODE1_gene_114	BII-V2_gene_49			YP_004061592.1	Glyco_transf_25		1	1	1	1	1	0	1	1	1	1	1	1	1	1	1	1	1	1		0	0	0	0	0
OG0000145	BII-V1_NODE1_gene_13	BII-V2_gene_152			YP_004061499.1	NMT		1	1	1	1	0	0	1	1	1	1	1	1	1	1	1	1	1	1		0	0	0	0	0
OG0000547	BII-V1_NODE1_gene_81	BII-V2_gene_82			HP	-		1	1	0	0	0	0	0	0	0	0	0	0	0	0	0	0	0	0		0	0	0	0	0
OG0000051	BII-V1_NODE1_gene_134		BII-V3_gene_123		YP_004061618.1	DNA_topoisoIV		1	1	1	1	1	1	1	1	1	1	1	1	1	1	1	1	1	1		1	1	1	1	1
OG0000055	BII-V1_NODE2_gene_9		BII-V3_gene_87		YP_004061475.1	Thy1		1	1	1	1	1	1	1	1	1	1	1	1	1	1	1	1	1	1		1	1	1	1	1
OG0000122	BII-V1_NODE1_gene_74		BII-V3_gene_24		YP_004061555.1	-		1	1	0	0	1	1	1	4	0	3	0	0	0	1	3	0	1	1		0	0	0	0	0
OG0000137	BII-V1_NODE1_gene_25		BII-V3_gene_53		YP_004061511.1	Capsid_NCLDV		1	1	1	1	1	0	1	1	1	1	1	1	1	1	1	1	1	1		0	0	0	0	0
OG0000156	BII-V1_NODE1_gene_4		BII-V3_gene_72		YP_004061490.1	-		1	1	1	0	1	1	0	1	1	1	1	1	0	1	1	0	1	1		0	0	0	0	0
OG0000159	BII-V1_NODE1_gene_135		BII-V3_gene_169		YP_004061619.1	-		1	1	0	0	0	0	1	1	1	2	1	1	1	1	1	1	1	0		0	0	0	0	0
OG0000271	BII-V1_NODE3_gene_7		BII-V3_gene_79		YP_004061483.1	-		1	1	1	0	0	1	0	0	0	1	0	0	0	0	0	0	0	0		0	0	0	0	0
OG0000061	BII-V1_NODE1_gene_75				YP_004061556.1	SNF2_N		1	1	1	1	1	0	1	1	1	2	1	1	1	1	1	1	1	1		1	1	1	1	1
OG0000063	BII-V1_NODE1_gene_131				YP_004061615.1	-		1	1	1	1	1	1	1	1	1	1	1	1	1	1	1	1	1	1		1	1	0	1	1
OG0000064	BII-V1_NODE1_gene_119				YP_004061600.1	DNA_ligase_A_M		1	1	1	1	1	1	1	1	1	1	1	1	1	1	1	1	1	1		1	1	0	1	1
OG0000069	BII-V1_NODE1_gene_59				YP_004061994.1	-		0	1	1	0	1	0	1	1	1	2	1	1	1	1	1	1	1	1		1	1	1	1	1
OG0000071	BII-V1_NODE2_gene_53				YP_004061433.1	Pfam-B_833		1	1	2	1	1	2	1	1	1	1	1	1	1	1	1	1	1	2		0	0	0	0	0
OG0000136	BII-V1_NODE2_gene_6				YP_004061478.1	NAD_binding_8		1	1	1	1	1	1	1	1	1	1	1	1	1	1	1	1	1	1		0	0	0	0	0
OG0000194	BII-V1_NODE2_gene_28				YP_003212837.1	-		0	0	0	0	0	0	1	1	1	1	1	1	1	1	1	1	1	1		0	0	0	0	0
OG0000235	BII-V1_NODE2_gene_46				YP_004061439.1	-		1	0	0	0	0	0	0	1	1	1	1	1	1	0	0	0	0	1		0	0	0	0	0
OG0000236	BII-V1_NODE1_gene_154				YP_004061633.1	PHO4		1	0	0	0	0	0	1	1	0	2	1	1	0	0	0	1	0	0		0	0	0	0	0
OG0000254	BII-V1_NODE1_gene_15				YP_003406772.1	MethyltransfD12		0	0	1	0	0	1	0	0	0	0	0	0	0	0	0	0	0	0		1	2	0	2	0
OG0000466	BII-V1_NODE2_gene_47				YP_004061438.1	HSP70		1	1	1	0	0	1	0	0	0	0	0	0	0	0	0	0	0	0		0	0	0	0	0
OG0000555	BII-V1_NODE2_gene_3				HP	-		0	0	0	0	1	0	0	0	0	0	0	0	1	0	0	0	0	1		0	0	0	0	0
OG0000626	BII-V1_NODE2_gene_50				YP_004061435.1	-		1	1	0	0	0	0	0	0	0	0	0	0	0	0	0	0	0	0		0	0	0	0	0
OG0000813	BII-V1_NODE2_gene_25				YP_004061458.1	-		1	0	0	0	0	0	0	0	0	0	0	0	0	0	0	0	0	0		0	0	0	0	0
OG0000814	BII-V1_NODE2_gene_24				YP_004061459.1	Hexapep		1	0	0	0	0	0	0	0	0	0	0	0	0	0	0	0	0	0		0	0	0	0	0
OG0000821	BII-V1_NODE1_gene_73				HP	-		0	1	0	0	0	0	0	0	0	0	0	0	0	0	0	0	0	0		0	0	0	0	0
OG0000827	BII-V1_NODE1_gene_14				HP	-		0	0	1	0	0	0	0	0	0	0	0	0	0	0	0	0	0	0		0	0	0	0	0
OG0000058		BII-V2_gene_193	BII-V3_gene_104		YP_004061920.1	Epimerase		0	0	1	1	2	0	1	1	1	1	1	1	2	1	1	1	1	1		1	1	0	1	2
OG0000123		BII-V2_gene_84	BII-V3_gene_228		YP_004061560.1	-		1	1	1	1	1	1	1	1	1	1	1	1	1	1	1	1	1	1		0	0	0	0	0
OG0000133		BII-V2_gene_168	BII-V3_gene_80		YP_004061482.1	Peptidase_S74		0	1	1	1	1	2	1	0	0	0	0	0	0	1	1	0	1	1		1	1	2	1	1
OG0000141		BII-V2_gene_20	BII-V3_gene_164		HP	-		1	1	1	1	0	1	1	1	1	1	1	1	1	1	1	1	1	1		0	0	0	0	0
OG0000154		BII-V2_gene_157	BII-V3_gene_67		YP_004061495.1	-		1	0	0	0	0	1	1	1	1	2	1	1	1	1	1	1	1	1		0	0	0	0	0
OG0000155		BII-V2_gene_196	BII-V3_gene_107		YP_004061916.1	TPP_enzyme_N		0	0	1	1	1	0	1	1	0	2	1	1	1	1	1	1	1	1		0	0	0	0	0
OG0000157		BII-V2_gene_97	BII-V3_gene_8		YP_004061550.1	-		1	1	0	0	1	1	0	1	1	1	1	1	0	1	1	1	1	1		0	0	0	0	0
OG0000160		BII-V2_gene_198	BII-V3_gene_109		YP_004061678.1	Epimerase		0	0	1	1	1	0	1	1	1	1	1	1	0	1	1	1	1	1		0	0	0	0	0
OG0000166		BII-V2_gene_17	BII-V3_gene_161		YP_001648331.1	-		0	0	0	2	1	1	0	1	1	1	1	1	0	1	1	1	1	1		0	0	0	0	0
OG0000225		BII-V2_gene_41	BII-V3_gene_184		YP_007674713.1	-		0	0	0	0	0	1	0	1	0	1	1	1	0	1	0	1	1	0		0	0	0	0	0
OG0000301		BII-V2_gene_46	BII-V3_gene_190		YP_004061596.1	-		0	4	0	0	0	0	0	0	0	0	0	0	0	0	0	0	0	0		0	0	0	0	0
OG0000480		BII-V2_gene_195	BII-V3_gene_106		YP_004061917.1	AcetDehyd-dimer		0	0	1	0	1	0	0	0	0	1	0	0	0	0	0	0	0	0		0	0	0	0	0
OG0000491		BII-V2_gene_121	BII-V3_gene_30		HP	-		0	0	0	0	0	1	0	1	0	1	0	0	0	0	0	0	0	0		0	0	0	0	0
OG0000632		BII-V2_gene_181	BII-V3_gene_99		HP	-		0	0	0	1	0	0	0	0	0	0	0	0	0	0	0	0	0	0		0	0	0	0	0
OG0000635		BII-V2_gene_197	BII-V3_gene_108		YP_004061915.1	HMGL-like		0	0	0	0	1	0	0	0	0	0	0	0	0	0	0	0	0	0		0	0	0	0	0
OG0001128		BII-V2_gene_113	BII-V3_gene_28		HP	-		0	0	0	0	0	0	0	0	0	0	0	0	0	0	0	0	0	0		0	0	0	0	0
OG0001129		BII-V2_gene_212	BII-V3_gene_124		HP	PFAM-Ribul_P_3_epim (RPE)		0	0	0	0	0	0	0	0	0	0	0	0	0	0	0	0	0	0		0	0	0	0	0
OG0001130		BII-V2_gene_222	BII-V3_gene_133		HP	-		0	0	0	0	0	0	0	0	0	0	0	0	0	0	0	0	0	0		0	0	0	0	0
OG0001131		BII-V2_gene_230	BII-V3_gene_147		HP	-		0	0	0	0	0	0	0	0	0	0	0	0	0	0	0	0	0	0		0	0	0	0	0
OG0001132		BII-V2_gene_234	BII-V3_gene_143		HP	-		0	0	0	0	0	0	0	0	0	0	0	0	0	0	0	0	0	0		0	0	0	0	0
OG0001133		BII-V2_gene_235	BII-V3_gene_144		HP	-		0	0	0	0	0	0	0	0	0	0	0	0	0	0	0	0	0	0		0	0	0	0	0
OG0000148		BII-V2_gene_33			YP_004061609.1	-		1	1	1	1	1	1	1	1	1	0	1	1	1	1	1	1	1	1		0	0	0	0	0
OG0000152		BII-V2_gene_180			YP_004061468.1	-		1	1	1	1	1	1	0	1	1	1	1	1	0	1	1	1	1	1		0	0	0	0	0
OG0000184		BII-V2_gene_32			YP_001648279.1	Asp_Arg_Hydrox		0	0	1	0	0	0	1	1	1	1	1	1	1	1	1	1	1	1		0	0	0	0	0
OG0000195		BII-V2_gene_92			YP_004061440.1	Ion_trans_2		1	1	1	1	1	1	0	0	0	1	0	0	0	0	0	0	0	1		1	0	0	1	1
OG0000303		BII-V2_gene_199			YP_004061914.1	Glyco_transf_34		0	0	1	1	1	0	0	0	0	0	0	0	0	0	1	0	1	0		0	0	0	0	0
OG0000468		BII-V2_gene_185			YP_004061464.1	-		1	1	1	1	0	0	0	0	0	0	0	0	0	0	0	0	0	0		0	0	0	0	0
OG0000476		BII-V2_gene_81			YP_004061562.1	-		1	1	0	0	0	0	0	1	1	0	0	0	0	0	0	0	0	0		0	0	0	0	0
OG0000546		BII-V2_gene_34			YP_004061532.1	MBD		1	1	0	0	0	0	0	0	0	0	0	0	1	0	0	0	0	0		0	0	0	0	0
OG0000549		BII-V2_gene_111			YP_004062126.1	-		0	1	0	0	2	0	0	0	0	0	0	0	0	0	0	0	0	0		0	0	0	0	0
OG0000719		BII-V2_gene_233			YP_001497209.1	Eco57I		0	0	0	0	0	0	0	0	0	0	0	0	0	0	0	0	0	0		0	1	0	1	0
OG0000816		BII-V2_gene_105			YP_004061541.1	-		1	0	0	0	0	0	0	0	0	0	0	0	0	0	0	0	0	0		0	0	0	0	0
OG0000817		BII-V2_gene_37			YP_004061606.1	-		1	0	0	0	0	0	0	0	0	0	0	0	0	0	0	0	0	0		0	0	0	0	0
OG0000004			BII-V3_gene_32, BII-V3_gene_89		YP_007674844.1, YP_004063436.1	DNA_methylase		0	0	0	1	1	1	0	0	0	1	1	1	0	1	1	2	0	0		3	7	2	7	1
OG0000219			BII-V3_gene_134		YP_004063626.1	TSP_1		0	0	4	5	0	0	0	0	0	0	0	0	0	0	0	0	0	0		0	0	0	0	0
OG0000220			BII-V3_gene_31		YP_008052748.1	N6_N4_Mtase		0	0	1	0	0	0	1	1	1	0	1	1	1	0	0	1	0	0		0	0	0	1	0
OG0000255			BII-V3_gene_217		YP_004062032.1	-		0	0	1	0	1	0	1	0	0	1	0	0	1	0	1	0	0	1		0	0	0	0	0
OG0000258			BII-V3_gene_187		YP_004061814.1	-		0	0	0	0	0	0	0	1	1	0	0	1	0	1	0	1	1	1		0	0	0	0	0
OG0000273			BII-V3_gene_84		YP_004061943.1	-		0	1	1	0	1	0	0	0	0	0	0	0	0	1	0	0	1	1		0	0	0	0	0
OG0000276			BII-V3_gene_33		YP_004063482.1	-		0	0	0	1	0	0	0	0	0	0	1	1	0	1	1	1	0	0		0	0	0	0	0
OG0000868			BII-V3_gene_90		YP_004063437.1	RE_Bsp6I		0	0	0	0	0	0	0	0	0	0	0	0	0	0	0	1	0	0		0	0	0	0	0
OG0000002	BII-V1_NODE2_gene_1, BII-V1_NODE3_gene_1, BII-V1_NODE3_gene_2, BII-V1_NODE4_gene_1		BII-V3_gene_74, BII-V3_gene_81		YP_004061481.1, YP_007676129.1, YP_004061488.1	-		0	2	1	1	2	1	1	1	1	1	1	0	1	1	1	1	1	1		2	4	9	5	2
OG0000223	BII-V1_NODE2_gene_22, BII-V1_NODE2_gene_23	BII-V2_gene_188, BII-V2_gene_189			YP_007676138.1, YP_004061922.1	-		0	0	0	0	1	1	0	0	0	0	0	0	0	0	0	0	0	0		2	1	0	1	0
OG0000278	BII-V1_NODE1_gene_117, BII-V1_NODE1_gene_2				HP	-		0	0	0	0	0	0	1	0	0	0	0	0	0	1	1	0	1	1		0	0	0	0	0
OG0000065	BII-V1_NODE2_gene_20	BII-V2_gene_187, BII-V2_gene_191			YP_004061460.1, YP_004061462.1	Epimerase		2	1	0	0	1	0	1	1	1	1	1	1	1	1	1	1	1	1		1	1	0	1	1
OG0002604	BII-V1_NODE1_gene_44				HP	-		0	0	0	0	0	0	0	0	0	0	0	0	0	0	0	0	0	0		0	0	0	0	0
OG0002605	BII-V1_NODE1_gene_49				HP			0	0	0	0	0	0	0	0	0	0	0	0	0	0	0	0	0	0		0	0	0	0	0
OG0002606	BII-V1_NODE1_gene_51				HP			0	0	0	0	0	0	0	0	0	0	0	0	0	0	0	0	0	0		0	0	0	0	0
OG0002607	BII-V1_NODE1_gene_109				HP			0	0	0	0	0	0	0	0	0	0	0	0	0	0	0	0	0	0		0	0	0	0	0
OG0002608	BII-V1_NODE1_gene_110				HP			0	0	0	0	0	0	0	0	0	0	0	0	0	0	0	0	0	0		0	0	0	0	0
OG0002609	BII-V1_NODE1_gene_139				HP			0	0	0	0	0	0	0	0	0	0	0	0	0	0	0	0	0	0		0	0	0	0	0
OG0002610	BII-V1_NODE1_gene_142				YP_004061624.1	PFAM-NTP_transferase		0	0	0	0	0	0	0	0	0	0	0	0	0	0	0	0	0	0		0	0	0	0	0
OG0002611	BII-V1_NODE2_gene_21				YP_008052334.1	PFAM-Methyltransf_21		0	0	0	0	0	0	0	0	0	0	0	0	0	0	0	0	0	0		0	0	0	0	0
OG0002612	BII-V1_NODE2_gene_49				HP			0	0	0	0	0	0	0	0	0	0	0	0	0	0	0	0	0	0		0	0	0	0	0
OG0002613		BII-V2_gene_8			HP			0	0	0	0	0	0	0	0	0	0	0	0	0	0	0	0	0	0		0	0	0	0	0
OG0002614		BII-V2_gene_27			HP			0	0	0	0	0	0	0	0	0	0	0	0	0	0	0	0	0	0		0	0	0	0	0
OG0002615		BII-V2_gene_51			HP			0	0	0	0	0	0	0	0	0	0	0	0	0	0	0	0	0	0		0	0	0	0	0
OG0002616		BII-V2_gene_86			HP			0	0	0	0	0	0	0	0	0	0	0	0	0	0	0	0	0	0		0	0	0	0	0
OG0002617		BII-V2_gene_87			HP			0	0	0	0	0	0	0	0	0	0	0	0	0	0	0	0	0	0		0	0	0	0	0
OG0002618		BII-V2_gene_88			HP			0	0	0	0	0	0	0	0	0	0	0	0	0	0	0	0	0	0		0	0	0	0	0
OG0002619		BII-V2_gene_112			HP			0	0	0	0	0	0	0	0	0	0	0	0	0	0	0	0	0	0		0	0	0	0	0
OG0002620		BII-V2_gene_116			HP			0	0	0	0	0	0	0	0	0	0	0	0	0	0	0	0	0	0		0	0	0	0	0
OG0002621		BII-V2_gene_124			HP			0	0	0	0	0	0	0	0	0	0	0	0	0	0	0	0	0	0		0	0	0	0	0
OG0002622		BII-V2_gene_210			HP			0	0	0	0	0	0	0	0	0	0	0	0	0	0	0	0	0	0		0	0	0	0	0
OG0002623		BII-V2_gene_211			HP			0	0	0	0	0	0	0	0	0	0	0	0	0	0	0	0	0	0		0	0	0	0	0
OG0002624		BII-V2_gene_213			HP			0	0	0	0	0	0	0	0	0	0	0	0	0	0	0	0	0	0		0	0	0	0	0
OG0002625		BII-V2_gene_214			HP			0	0	0	0	0	0	0	0	0	0	0	0	0	0	0	0	0	0		0	0	0	0	0
OG0002626		BII-V2_gene_225			HP			0	0	0	0	0	0	0	0	0	0	0	0	0	0	0	0	0	0		0	0	0	0	0
OG0002627		BII-V2_gene_227			HP			0	0	0	0	0	0	0	0	0	0	0	0	0	0	0	0	0	0		0	0	0	0	0
OG0002628		BII-V2_gene_229			HP			0	0	0	0	0	0	0	0	0	0	0	0	0	0	0	0	0	0		0	0	0	0	0
OG0002629		BII-V2_gene_232			HP			0	0	0	0	0	0	0	0	0	0	0	0	0	0	0	0	0	0		0	0	0	0	0
OG0002630			BII-V3_gene_16		HP			0	0	0	0	0	0	0	0	0	0	0	0	0	0	0	0	0	0		0	0	0	0	0
OG0002631			BII-V3_gene_35		HP			0	0	0	0	0	0	0	0	0	0	0	0	0	0	0	0	0	0		0	0	0	0	0
OG0002632			BII-V3_gene_62		HP			0	0	0	0	0	0	0	0	0	0	0	0	0	0	0	0	0	0		0	0	0	0	0
OG0002633			BII-V3_gene_88		HP			0	0	0	0	0	0	0	0	0	0	0	0	0	0	0	0	0	0		0	0	0	0	0
OG0002634			BII-V3_gene_93		HP			0	0	0	0	0	0	0	0	0	0	0	0	0	0	0	0	0	0		0	0	0	0	0
OG0002635			BII-V3_gene_111		HP			0	0	0	0	0	0	0	0	0	0	0	0	0	0	0	0	0	0		0	0	0	0	0
OG0002636			BII-V3_gene_122		HP			0	0	0	0	0	0	0	0	0	0	0	0	0	0	0	0	0	0		0	0	0	0	0
OG0002637			BII-V3_gene_137		HP			0	0	0	0	0	0	0	0	0	0	0	0	0	0	0	0	0	0		0	0	0	0	0
OG0002638			BII-V3_gene_138		HP			0	0	0	0	0	0	0	0	0	0	0	0	0	0	0	0	0	0		0	0	0	0	0
OG0002639			BII-V3_gene_140		HP			0	0	0	0	0	0	0	0	0	0	0	0	0	0	0	0	0	0		0	0	0	0	0
OG0002640			BII-V3_gene_172		HP			0	0	0	0	0	0	0	0	0	0	0	0	0	0	0	0	0	0		0	0	0	0	0
OG0002641			BII-V3_gene_177		HP			0	0	0	0	0	0	0	0	0	0	0	0	0	0	0	0	0	0		0	0	0	0	0
OG0002642			BII-V3_gene_178		HP			0	0	0	0	0	0	0	0	0	0	0	0	0	0	0	0	0	0		0	0	0	0	0
OG0002643			BII-V3_gene_194		HP			0	0	0	0	0	0	0	0	0	0	0	0	0	0	0	0	0	0		0	0	0	0	0
OG0002644			BII-V3_gene_220		HP			0	0	0	0	0	0	0	0	0	0	0	0	0	0	0	0	0	0		0	0	0	0	0
OG0002645			BII-V3_gene_221		HP			0	0	0	0	0	0	0	0	0	0	0	0	0	0	0	0	0	0		0	0	0	0	0
OG0002646			BII-V3_gene_226		HP			0	0	0	0	0	0	0	0	0	0	0	0	0	0	0	0	0	0		0	0	0	0	0
OG0002647			BII-V3_gene_230		HP			0	0	0	0	0	0	0	0	0	0	0	0	0	0	0	0	0	0		0	0	0	0	0
HP, hypothetical protein
1Only includes PFAM families/domains that were identified for all the BII-Vs translated CDSs.
*pfam domain identified in only two out of three BII-V viral genomes
†Orthogroups displayed a peculiar phylogeny with BII-Vs and BpVs each grouping together
OlV, Ostreococcus lucimarinus viruses
OmV1, Ostreococcus mediterraneus virus 1
OtV, Ostreococcus tauri viruses
OtV-2, Ostreococcus sp. RCC393 clade OII virus
MpV1, Micromonas sp. RCC1109 virus MpV1
MpPL1, Micromonas pusilla virus PL1
MpSP1, Micromonas pusilla virus SP1
MpV 12T, Micromonas commoda virus 12T
BpV1, Bathycoccus prasinos virus BpV1
BpV2, Bathycoccus prasinos virus BpV2
PbCV1, Paramecium bursaria Chlorella virus 1
PbCVAR158, Paramecium bursaria Chlorella virus AR158
PbCVFR483, Paramecium bursaria Chlorella virus FR483
PbCVNY2A, Paramecium bursaria Chlorella virus NY2A
AtCV1, Acanthocystis turfacea Chlorella virus 1
