# Supplementary material for: Viruses infecting a warm water picoeukaryote shed light on spatial co-occurrence dynamics of marine viruses and their hosts
Source: ISME J. 2021 May 11;15(11):3129–47. doi: 10.1038/s41396-021-00989-9 (PMC8528832; doi:10.1038/s41396-021-00989-9)
Supplement: Supplementary file 10 — Table S6 [file 41396_2021_989_MOESM10_ESM.xlsx]

## Sheet: Table S6_FPKM
Table S6.
Reads per kilo base per million mapped reads (RPKM) for viral genome
encoded core genes used in the metagenomic recruitment analysis
Station	BpV1	BpV2	BII-V1	BII-V2	BII-V3
TARA_018_SRF	0	0	0	0	0
TARA_018_SSCM	0	0	0	0	0
TARA_022_SRF	1.71 x 10-6	3.67 x 10-7	1.22 x 10-7	1.22 x 10-7	1.22 x 10-7
TARA_023_SSCM	0	3.09 x 10-7	0	0	0
TARA_025_SRF	0	0	0	0	0
TARA_025_SSCM	2.53 x 10-7	0	0	0	1.01 x 10-6
TARA_030_SSCM	0	0	0	0	0
TARA_034_SRF	0	0	0	0	0
TARA_034_SSCM	0	0	0	0	7.53 x 10-7
TARA_036_SRF	0	0	1.85 x 10-6	4.63 x 10-7	4.63 x 10-7
TARA_036_SSCM	0	0	9.05 x 10-7	0	1.81 x 10-7
TARA_038_SRF	3.69 x 10-7	0	4.54 x 10-6	1.23 x 10-6	4.91 x 10-6
TARA_039_SRF	6.69 x 10-7	2.68 x 10-7	1.34 x 10-7	4.01 x 10-7	2.14 x 10-6
TARA_042_SRF	0	0	0	0	0
TARA_042_SSCM	6.05 x 10-7	1.51 x 10-7	5.29 x 10-6	7.05 x 10-5	8.59 x 10-4
TARA_045_SRF	0	0	0	0	0
TARA_046_SRF	0	0	0	0	0
TARA_052_SRF	0	0	0	3.12 x 10-7	0
TARA_052_SSCM	0	0	0	0	0
TARA_058_SSCM	7.98 x 10-7	3.19 x 10-7	9.58 x 10-7	4.79 x 10-6	1.76 x 10-5
TARA_064_SRF	9.60 x 10-6	3.94 x 10-6	5.22 x 10-5	7.51 x 10-5	6.27 x 10-4
TARA_064_SSCM	0	0	7.57 x 10-7	5.87 x 10-6	4.54 x 10-6
TARA_065_SRF	8.05 x 10-7	8.05 x 10-7	3.35 x 10-6	5.18 x 10-5	1.01 x 10-4
TARA_065_SSCM	2.28 x 10-5	5.06 x 10-6	1.10 x 10-5	4.86 x 10-5	2.61 x 10-4
TARA_066_SRF	1.50 x 10-3	1.94 x 10-4	1.41 x 10-5	2.34 x 10-5	2.05 x 10-4
TARA_066_SSCM	3.99 x 10-3	5.10 x 10-4	3.39 x 10-5	5.79 x 10-5	3.58 x 10-4
TARA_067_SRF	2.54 x 10-4	5.28 x 10-5	3.31 x 10-6	0	1.10 x 10-6
TARA_068_SRF	1.26 x 10-4	1.75 x 10-5	1.92 x 10-6	1.64 x 10-6	1.26 x 10-5
TARA_068_SSCM	4.06 x 10-6	2.03 x 10-7	0	0	0
TARA_070_SRF	7.89 x 10-7	0	1.97 x 10-7	1.97 x 10-7	0
TARA_072_SRF	0	0	0	0	1.55 x 10-6
TARA_072_DCM	0	0	0	0	0
TARA_076_SRF	0	0	3.37 x 10-6	0	0
TARA_076_DCM	0	1.80 x 10-7	9.90 x 10-6	0	5.40 x 10-7
TARA_078_SRF	5.16 x 10-7	0	1.03 x 10-6	0	1.55 x 10-6
TARA_078_DCM	3.39 x 10-6	2.61 x 10-7	1.96 x 10-6	5.22 x 10-7	1.27 x 10-5
TARA_082_SRF	9.66 x 10-7	2.49 x 10-7	0	0	3.11 x 10-8
TARA_082_SSCM	0	0	0	0	0
TARA_084_SRF	0	0	0	0	0
TARA_085_SSCM	0	0	0	0	0
TARA_085_SRF	0	0	0	0	0
TARA_100_SSCM	0	0	0	0	0
TARA_109_SRF	0	0	0	0	0
TARA_109_SSCM	0	0	0	0	0
TARA_122_SRF	0	0	0	0	0
TARA_122_SSCM	0	0	0	0	0
TARA_123_SRF	0	0	0	0	0
TARA_125_SRF	0	0	0	0	0
TARA_137_SRF	0	0	0	9.42 x 10-7	2.64 x 10-6
TARA_137_SSCM	2.03 x 10-6	2.71 x 10-6	4.52 x 10-6	6.71 x 10-5	3.83 x 10-4
TARA_138_SRF	0	0	0	0	0
TARA_138_SSCM	0	0	0	1.20 x 10-6	0
